# Supplementary material for: Allogenic MSC infusion in kidney transplantation recipients promotes within 4 hours distinct B cell and T cell phenotypes
Source: Front Immunol. 2024 Oct 9;15:1455300. doi: 10.3389/fimmu.2024.1455300 (PMC11500071; doi:10.3389/fimmu.2024.1455300)
Supplement: Supplementary file 1 [file DataSheet1.zip]

Archive with 4 entries (4 files):
- Figure S3.PDF
- Figure S1.PDF
- Supplementary table S1-S9.DOCX
- Figure S2.PDF
